# Supplementary material for: Neurotoxic/Neuroprotective Effects of Clozapine and the Positive Allosteric Modulator of mGluR2 JNJ-46356479 in Human Neuroblastoma Cell Cultures
Source: Int J Mol Sci. 2023 Jan 20;24(3):2054. doi: 10.3390/ijms24032054 (PMC9916793; doi:10.3390/ijms24032054)
Supplement: Supplementary file 1 [file ijms-24-02054-s001.zip]

Archive with 1 entries (1 files):
- ijms-2159863-supplementary.xlsx
