# Supplementary material for: Neurotoxic/Neuroprotective Effects of Clozapine and the Positive Allosteric Modulator of mGluR2 JNJ-46356479 in Human Neuroblastoma Cell Cultures
Source: Int J Mol Sci. 2023 Jan 20;24(3):2054. doi: 10.3390/ijms24032054 (PMC9916793; doi:10.3390/ijms24032054)
Supplement: Supplementary file 1 [file ijms-24-02054-s001.zip › ijms-2159863-supplementary.xlsx]

## Sheet: Hoja1
Supplementary Table S1_ Statistical analysis of changes in expression of 226 key genes related to survival and cell death signalling pathways.
Gene	Description	Drugsa	Dopamineb	Glutamatec
ADCY1	adenylate cyclase 1	0.289601	0.00951814	0.0952697
ADCY10	adenylate cyclase 10	0.942734	0.23359	0.23359
ADCY2	adenylate cyclase 2	0.12831	0.261745	0.261745
ADCY3	adenylate cyclase 3	0.868518	0.143261	0.143261
ADCY4	adenylate cyclase 4	0.608935	0.191351	0.191351
ADCY5	adenylate cyclase 5	1.85231e-05	0.523327	0.523327
ADCY7	adenylate cyclase 7	0.987437	0.808535	0.808535
ADCY8	adenylate cyclase 8	0.20234	0.359991	0.359991
ADCY9	adenylate cyclase 9	0.732573	0.817468	0.817468
AIF1	allograft inflammatory factor 1	0.147271	0.400286	0.470211
AKT1	AKT serine/threonine kinase 1	0.318477	0.696735	0.696735
AKT2	AKT serine/threonine kinase 2	0.53834	0.371219	0.371219
AKT3	AKT serine/threonine kinase 3	0.812364	0.00196964	0.00196964
ALDOC	aldolase, fructose-bisphosphate C	0.000455	0.130037	0.0134258
APAF1	apoptotic peptidase activating factor 1	0.0932068	0.00350259	0.0666595
BAD	BCL2 associated agonist of cell death	0.16452	0.353759	0.240705
BAK1	BCL2 antagonist/killer 1	0.33311	0.0709266	0.700757
BAX	BCL2 associated X, apoptosis regulator	0.573417	0.0120713	0.0484034
BCL2	BCL2 apoptosis regulator	0.696994	0.0516075	0.0768134
BCL2L1	BCL2 like 1	0.298148	0.46408	0.43082
BCL2L11	BCL2 like 11	0.00530921	0.580278	0.618095
BDNF	brain derived neurotrophic factor	0.138516	0.0688691	0.586373
BID	BH3 interacting domain death agonist	0.0241587	0.00189886	0.115722
BIK	BCL2 interacting killer	0.148939	0.175059	0.952542
BMF	Bcl2 modifying factor	0.60917	0.181003	0.0696953
BOK	BCL2 family apoptosis regulator BOK	0.644984	0.645719	0.00571871
CACNA1A	calcium voltage-gated channel subunit alpha1 A	0.430624	0.0859575	0.337402
CACNA1B	calcium voltage-gated channel subunit alpha1 B	0.865719	0.00769837	0.698101
CACNA1C	calcium voltage-gated channel subunit alpha1 C	0.296147	0.00768387	0.110372
CACNA1D	calcium voltage-gated channel subunit alpha1 D	0.933824	0.618754	0.771077
CACNA1E	calcium voltage-gated channel subunit alpha1 E	0.450697	0.556251	0.0519642
CACNA1F	calcium voltage-gated channel subunit alpha1 F	0.564074	0.362463	0.346066
CACNA1G	calcium voltage-gated channel subunit alpha1 G	0.752314	0.86105	0.0288851
CALM1	calmodulin 1	0.00745124	0.0625622	0.0625622
CALM2	calmodulin 2	0.21868	0.0185056	0.0185056
CALM3	calmodulin 3	0.367128	0.0550725	0.0550725
CAPN1	calpain 1	0.434047	0.609684	0.609684
CAPN2	calpain 2	0.487513	0.232754	0.232754
CASP10	caspase 10	0.723324	0.273086	0.273086
CASP3	caspase 3	0.269202	0.639898	0.437522
CASP7	caspase 7	0.119137	0.724793	0.0544621
CASP8	caspase 8	0.365099	0.835909	0.500289
CASP9	caspase 9	0.872465	0.14344	0.666735
CAT	carnitine O-acetyltransferase	0.442753	0.269398	0.627478
CDC42	cell division cycle 42	0.116946	0.9496	0.429408
CTSB	cathepsin B	0.474309	0.186922	0.186922
CTSD	cathepsin D	0.060557	0.000275347	0.211813
CTSG	cathepsin G	0.813843	0.371681	0.371681
CTSL	cathepsin L	0.982163	0.0047138	0.0047138
CTSS	cathepsin S	0.574644	0.0724351	0.0724351
CTTN	cortactin	0.508264	0.841263	0.744068
CYC1	cytochrome c1	0.465719	0.349706	0.0698749
CYCS	cytochrome c, somatic	0.400298	0.903452	0.903452
DGL4	discs large homolog 4	0.136671	0.877082	0.0590455
DLD	dihydrolipoamide dehydrogenase	0.937469	0.52605	0.542534
DNM1L	dynamin 1 like	0.259203	0.465659	0.00738269
DRD1	dopamine receptor D1	0.815016	0.903622	0.219723
DRD2	dopamine receptor D2	0.211953	0.0972636	0.149387
DRD3	dopamine receptor D3	0.713344	0.949704	0.14958
DRD4	dopamine receptor D4	0.687427	0.614528	0.579599
DRD5	dopamine receptor D5	0.341275	0.0804345	0.621938
ENO2	enolase 2	0.091253	0.635296	0.0574427
FADD	Fas associated via death domain	0.0153136	0.366779	0.387494
FAS	Fas ligand	0.197531	0.147852	0.147852
FASLG	fatty acid synthase	0.159821	0.0494294	0.0494294
GADD45A	growth arrest and DNA damage inducible alpha	0.583409	0.000567362	0.466341
GAPDH	glyceraldehyde-3-phosphate dehydrogenase	0.046782	0.124202	0.36262
GCLM	glutamate-cysteine ligase modifier subunit	0.239756	0.00309953	0.506268
GPX4	glutathione peroxidase 4	0.408879	0.287876	0.0253791
GRIA1	glutamate ionotropic receptor AMPA type subunit 1	0.703693	0.631127	0.631127
GRIA2	glutamate ionotropic receptor AMPA type subunit 2	0.137926	0.484666	0.484666
GRIA3	glutamate ionotropic receptor AMPA type subunit 3	0.31512	0.00886839	0.00886839
GRIK1	glutamate ionotropic receptor kainate type subunit 1	0.895395	0.355731	0.355731
GRIK2	glutamate ionotropic receptor kainate type subunit 3	0.109082	0.00157215	0.00157215
GRIK3	glutamate ionotropic receptor kainate type subunit 4	0.818256	0.822462	0.822462
GRIK4	glutamate ionotropic receptor kainate type subunit 5	0.820491	0.0467008	0.0467008
GRIK5	glutamate ionotropic receptor kainate type subunit 5	0.235112	0.886788	0.886788
GRIN1	G protein regulated inducer of neurite outgrowth 1	0.702792	0.0230003	0.955913
GRIN2A	glutamate ionotropic receptor NMDA type subunit 2A	0.166622	0.783771	0.911761
GRIN2B	glutamate ionotropic receptor NMDA type subunit 2B	0.633789	0.505974	0.496332
GRIN2C	glutamate ionotropic receptor NMDA type subunit 2C	0.584217	0.517558	0.83603
GRIN2D	glutamate ionotropic receptor NMDA type subunit 2D	0.117368	0.0270691	0.790248
GRIN3A	glutamate ionotropic receptor NMDA type subunit 3A	0.943067	0.589349	0.754042
GRIN3B	glutamate ionotropic receptor NMDA type subunit 3B	0.165225	0.960614	0.803605
GRINA	glutamate ionotropic receptor NMDA type subunit associated protein 1	0.00945889	0.000533114	0.170493
GRK1	G protein-coupled receptor kinase 1	0.925691	0.807108	0.752397
GRK2	G protein-coupled receptor kinase 2	0.779123	0.767184	0.354236
GRK3	G protein-coupled receptor kinase 3	0.26969	0.00830182	0.846122
GRK4	G protein-coupled receptor kinase 4	0.527918	0.392462	0.68784
GRK5	G protein-coupled receptor kinase 5	0.166142	0.0242988	0.0791419
GRK6	G protein-coupled receptor kinase 6	0.684885	0.290705	0.0262839
GRK7	G protein-coupled receptor kinase 7	0.308126	0.471623	0.157951
GRM1	glutamate metabotropic receptor 1	0.390561	0.477243	0.704485
GRM2	glutamate metabotropic receptor 2	0.402437	0.475031	0.0114545
GRM3	glutamate metabotropic receptor 3	0.952505	0.120329	0.549254
GRM4	glutamate metabotropic receptor 4	0.632555	0.944721	0.922435
GRM5	glutamate metabotropic receptor 5	0.821064	0.0434168	0.356218
GRM6	glutamate metabotropic receptor 6	0.857077	0.688812	0.517847
GRM7	glutamate metabotropic receptor 7	0.463396	0.00197164	0.30673
GRM8	glutamate metabotropic receptor 8	0.356634	0.264683	0.993785
GSK3B	glycogen synthase kinase 3 beta	0.24504	0.00259024	0.00259024
GSS	glutathione synthetase	0.241329	0.802692	0.490524
HK1	hexokinase 1	0.068536	0.0263454	0.244611
HOMER1	homer scaffold protein 1	0.633288	0.187278	0.192749
HOMER2	homer scaffold protein 2	0.495063	0.0873593	0.283253
HOMER3	homer scaffold protein 3	0.056916	0.337747	0.344224
HRK	harakiri, BCL2 interacting protein	0.217242	0.233118	0.594997
HTR1A	5-hydroxytryptamine receptor 1A	0.151919	0.417952	0.703723
HTR1B	5-hydroxytryptamine receptor 1B	0.892007	0.854405	0.391174
HTR1D	5-hydroxytryptamine receptor 1D	0.448308	0.747389	0.740003
HTR1E	5-hydroxytryptamine receptor 1E	0.0342209	0.126319	0.086154
HTR1F	5-hydroxytryptamine receptor 1F	0.749067	0.586247	0.0660999
HTR2A	5-hydroxytryptamine receptor 2A	0.232412	0.418433	0.398616
HTR2B	5-hydroxytryptamine receptor 2B	0.956667	0.725792	0.31207
HTR2C	5-hydroxytryptamine receptor 2C	0.416928	0.714631	0.192125
HTR3A	5-hydroxytryptamine receptor 3A	0.481622	0.146997	0.332643
HTR3B	5-hydroxytryptamine receptor 3B	0.402425	0.585542	0.825407
HTR3C	5-hydroxytryptamine receptor 3C	0.775952	0.418515	0.590616
HTR3D	5-hydroxytryptamine receptor 3D	0.31718	0.419056	0.731862
HTR3E	5-hydroxytryptamine receptor 3E	0.189184	0.0380603	0.460438
HTR4	5-hydroxytryptamine receptor 4	0.482619	0.557661	0.394463
HTR5A	5-hydroxytryptamine receptor 5A	0.24888	0.715167	0.369305
HTR6	5-hydroxytryptamine receptor 6	0.461873	0.632893	0.659542
HTR7	5-hydroxytryptamine receptor 7	0.192738	0.915786	0.353084
IFNG	interferon gamma	0.64922	0.272217	0.196931
IKBKB	inhibitor of nuclear factor kappa B kinase subunit beta	0.284138	0.270749	0.725408
IL10	interleukin 10	0.504706	0.665428	0.597607
IL17A	interleukin 17B	0.461597	0.214883	0.312327
IL17B	interleukin 17C	0.0345436	0.0186175	0.184994
IL17C	interleukin 17D	0.442666	0.725818	0.457162
IL17D	interleukin 17A	0.394408	0.736937	0.963154
IL17F	interleukin 17F	0.217109	0.342212	0.681169
IL1B	interleukin 1 beta	0.875585	0.642714	0.417743
IL2	interleukin 2	0.59347	0.469236	0.413031
IL3	interleukin 3	0.95927	0.944473	0.284613
IL4	interleukin 4	0.36449	0.271381	0.622689
IL6	interleukin 6	0.752271	0.163677	0.500508
ITPR1	inositol 1,4,5-trisphosphate receptor type 1	0.569926	0.0202858	0.0202858
ITPR2	inositol 1,4,5-trisphosphate receptor type 2	0.817307	0.0591548	0.0591548
ITPR3	inositol 1,4,5-trisphosphate receptor type 3	0.347521	0.997818	0.997818
JUN	Jun proto-oncogene, AP-1 transcription factor subunit	2e-06	0.0046278	0.744599
KALRN	kalirin RhoGEF kinase	0.951222	0.00371721	0.0425249
KRAS	KRAS proto-oncogene, GTPase	0.511696	0.511914	0.512279
LIMK1	LIM domain kinase 1	0.14645	0.927442	0.527901
LOX	lysyl oxidase	0.143646	0.401131	0.307107
MAPK1	mitogen-activated protein kinase 1	0.178769	0.0621264	0.265747
MAPK10	mitogen-activated protein kinase 10	0.585631	0.0232368	0.0232368
MAPK11	mitogen-activated protein kinase 11	0.0961449	0.658995	0.13393
MAPK12	mitogen-activated protein kinase 12	0.180232	0.6133	0.0357271
MAPK13	mitogen-activated protein kinase 13	0.219181	0.363613	0.108805
MAPK14	mitogen-activated protein kinase 14	0.517462	0.194032	0.54672
MAPK15	mitogen-activated protein kinase 15	0.549548	0.652314	0.652314
MAPK3	mitogen-activated protein kinase 3	0.155104	0.181547	0.181547
MAPK4	mitogen-activated protein kinase 4	0.411029	0.874331	0.874331
MAPK6	mitogen-activated protein kinase 6	0.318071	0.505562	0.505562
MAPK7	mitogen-activated protein kinase 7	0.189435	0.0642763	0.0642763
MAPK8	mitogen-activated protein kinase 8	0.587911	0.202002	0.900575
MAPK9	mitogen-activated protein kinase 9	0.376567	0.189629	0.189629
MCL1	MCL1 apoptosis regulator, BCL2 family member	0.14647	0.461845	0.165735
MEK	mitogen-activated protein kinase kinase 7	0.200236	0.354775	0.114446
MLKL	mixed lineage kinase domain like pseudokinase	0.151741	0.566559	0.547945
NFE2L2	NFE2 like bZIP transcription factor 2	0.169689	0.233183	0.118655
NFKB1	nuclear factor kappa B subunit 1	0.0393924	0.265232	0.221921
NFKBIA	NFKB inhibitor alpha	0.0594736	0.594972	0.517947
NGF	nerve growth factor	0.446307	0.11444	0.117528
NOS1	nitric oxide synthase 1	0.503787	0.258984	0.454521
NOS2	nitric oxide synthase 2	0.489184	0.510527	0.828953
NOS3	nitric oxide synthase 3	0.139891	0.126137	0.687183
NOX1	NADPH oxidase 1	0.28853	0.785818	0.785818
NOX3	NADPH oxidase 3	0.101068	0.0253046	0.0253046
NOX4	NADPH oxidase 4	0.864161	0.128258	0.128258
NOXA1	NADPH oxidase activator 1	0.459574	0.295106	0.283447
PAK1	p21 (RAC1) activated kinase 1	0.819776	0.120382	0.874005
PARP1	poly(ADP-ribose) polymerase 1	0.125106	0.125889	0.0680626
PARP2	poly(ADP-ribose) polymerase 2	0.686844	0.106276	0.0589916
PAWR	pro-apoptotic WT1 regulator	0.0846671	0.841514	0.215033
PDHA1	pyruvate dehydrogenase E1 subunit alpha 1	0.328733	0.580663	0.246656
PDHA2	pyruvate dehydrogenase E1 subunit alpha 2	0.413904	0.0702666	0.174915
PDHB	pyruvate dehydrogenase E1 subunit beta	0.840459	0.675177	0.0737685
PDHX	pyruvate dehydrogenase complex component X	0.42836	0.144365	0.336916
PGAM1	phosphoglycerate mutase 1	3.3976e-08	0.000159491	0.0004
PGAM2	phosphoglycerate mutase 2	0.18873	0.799503	0.304891
PGAM4	phosphoglycerate mutase family member 4	0.37551	0.00568504	0.000390696
PGAM5	PGAM family member 5, mitochondrial serine/threonine protein phosphatase	0.198021	0.584449	0.664875
PGK1	phosphoglycerate kinase 1	4e-06	0.0192447	0.00763848
PKM	pyruvate kinase M1/2	0.006576	0.023402	0.209693
PRKACA	protein kinase cAMP-activated catalytic subunit alpha	0.168116	0.391052	0.203973
PRKACB	protein kinase cAMP-activated catalytic subunit beta	0.154214	0.34313	0.34313
PRKACG	protein kinase cAMP-activated catalytic subunit gamma	0.422484	0.448733	0.448733
PRKCA	protein kinase C alpha	0.38088	0.000594452	0.0170577
PRKCB	protein kinase C beta	0.495818	0.446165	0.729262
PRKCD	protein kinase C delta	0.894486	0.410853	0.284932
PRKCE	protein kinase C epsilon	0.130123	0.00148301	0.545819
PTGS1	prostaglandin-endoperoxide synthase 1	0.82158	0.00426623	0.00426623
PTGS2	prostaglandin-endoperoxide synthase 2	0.882427	0.173828	0.173828
RAC1	Rac family small GTPase 1	0.921262	0.22785	0.902153
RAF1	Raf-1 proto-oncogene, serine/threonine kinase	0.735873	0.558073	0.57161
RIPK1	receptor interacting serine/threonine kinase 1	0.140396	0.816781	0.281558
RIPK2	receptor interacting serine/threonine kinase 2	0.857933	0.0270794	0.481613
RIPK3	receptor interacting serine/threonine kinase 3	0.00777342	0.121958	0.139049
RIPK4	receptor interacting serine/threonine kinase 4	0.424772	0.369816	0.678731
SEMA3D	semaphorin 3D	0.0633565	0.0981251	0.516508
SHANK1	SH3 and multiple ankyrin repeat domains 1	0.976165	0.621422	0.409877
SHANK2	SH3 and multiple ankyrin repeat domains 2	0.76883	0.834303	0.845836
SLC17A7	solute carrier family 17 member 7	0.680086	0.826931	0.769509
SLC1A1	solute carrier family 1 member 1	0.36578	0.116244	0.116244
SLC1A2	solute carrier family 1 member 2	0.13276	0.5454	0.5454
SLC1A3	solute carrier family 1 member 3	0.220759	0.756817	0.756817
SLC3A2	solute carrier family 3 member 2	0.110134	0.000296103	0.00490394
SLC6A3	solute carrier family 6 member 3	0.988184	0.694342	0.694342
SLC7A11	solute carrier family 7 member 11	0.0917936	0.000120784	0.000114847
SOD1	superoxide dismutase 1	0.164596	0.00254763	0.198311
SOD3	superoxide dismutase 3	0.999645	0.121121	0.121121
TLR3	toll like receptor 3	0.256643	0.106029	0.106029
TLR4	toll like receptor 4	0.0192576	0.0237931	0.0237931
TNF	tumor necrosis factor	0.888259	0.0433396	0.101469
TNFRSF10A	TNF receptor superfamily member 10a	0.149199	0.696396	0.696396
TNFRSF10B	TNF receptor superfamily member 10b	0.588839	0.0440681	0.0440681
TNFRSF10D	TNF receptor superfamily member 10d	0.47366	0.743838	0.743838
TNFRSF1A	TNF receptor superfamily member 1A	0.949147	0.0119393	0.165168
TNFSF10	TNF superfamily member 10	0.0942863	0.868885	0.868885
TP53	tumor protein p53	0.97168	0.780903	0.85906
TPI1	triosephosphate isomerase 1	0.000914	0.292914	0.00193938
TRADD	TNFRSF1A associated via death domain	0.10987	0.668086	0.716212
TXN	thioredoxin 2	0.186122	0.000268782	0.000268782
VDAC1	voltage dependent anion channel 1	0.91847	0.269026	0.437689
a Two-way ANOVA analysis to assess the drug treatment and concentration effect on cells treated with clozapine (1, 10 and 25 μM) or JNJ (1, 10 and 25 μM) alone. b One-way ANOVA analysis to assess the drug treatment effect on cells exposed to dopamine (100 μM) alone or in combination with clozapine (10 μM) or JNJ (10 μM). c One-way ANOVA analysis to assess the drug treatment effect on cells expose…
